# Supplementary material for: Study on Changes in Gut Microbiota and Microbiability in Rabbits at Different Developmental Stages
Source: Animals (Basel). 2024 Jun 8;14(12):1741. doi: 10.3390/ani14121741 (PMC11200807; doi:10.3390/ani14121741)
Supplement: Supplementary file 1 [file animals-14-01741-s001.zip]

Archive with 5 entries (5 files):
- .DS_Store
- Table S1.xlsx
- Table S2.xlsx
- Table S3.xlsx
- Table S4.xls
