# Supplementary material for: Study on Changes in Gut Microbiota and Microbiability in Rabbits at Different Developmental Stages
Source: Animals (Basel). 2024 Jun 8;14(12):1741. doi: 10.3390/ani14121741 (PMC11200807; doi:10.3390/ani14121741)
Supplement: Supplementary file 1 [file animals-14-01741-s001.zip › Table S1.xlsx]

## Sheet: Sheet1
Table S1. Composition of pellet diet of rabbits
Component	Account
Crude protein（%）	14
Coarse ash content（%）	10
Crude fiber（%）	23
Ca（%）	0.4-1
P（%）	0.25-0.85
Methionine（%）	0.36
Metabolic energy	2950Kcal/kg
