# Supplementary material for: Study on Changes in Gut Microbiota and Microbiability in Rabbits at Different Developmental Stages
Source: Animals (Basel). 2024 Jun 8;14(12):1741. doi: 10.3390/ani14121741 (PMC11200807; doi:10.3390/ani14121741)
Supplement: Supplementary file 1 [file animals-14-01741-s001.zip › Table S2.xlsx]

## Sheet: Sheet1
Table S2. Information on Mother Rabbits
Number	Ear number	Mating male rabbits	Litter size	Is there milk available	Cage number
1	227331	113817	7	Yes	80MB
2	227160	114565	8	No	76MB
3	225072	121175	9	Yes	93MA
4	223308	115047	11	Yes	41UA
5	223001	112145	8	Yes	49UA
6	221033	106162	5	Yes	54MA
7	225088	112145	7	Yes	92MA
8	224514	113221	9	No	84MA
9	227373	123130	9	Yes	71UB
10	227540	112158	9	Yes	71MB
11	227456	121175	9	Yes	86DA
12	227214	114558	10	No	61UB
13	227215	117273	9	No	86MA
14	213436	105368	9	Yes	48UA
15	224010	224010	10	Yes	42UA
16	226130	127558	5	Yes	92DB
17	226334	121187	11	Yes	90DB
18	224008	113111	10	Yes	71MA
19	221378	105368	7	Yes	48MA
20	227575	112285	9	Yes	50MA
21	213370	105368	6	Yes	53MA
22	227140	112015	8	Yes	74MA
23	216050	103394	10	Yes	4MA
24	215136	112511	8	Yes	6UA
25	227532	104493	9	No	81DA
26	224521	103285	7	Yes	87MA
27	227093	121452	7	Yes	84DB
28	224434	127156	9	Yes	32MA
29	222246	122141	8	Yes	46UA
30	225314	113224	7	No	1UA
31	224537	114673	7	No	29UA
32	222375	115047	7	Yes	29DA
33	226115	127141	8	Yes	93UA
34	227275	111581	8	Yes	94UA
35	227363	127506	8	Yes	66UB
36	226325	228113	8	Yes	10MA
