# Supplementary material for: Study on Changes in Gut Microbiota and Microbiability in Rabbits at Different Developmental Stages
Source: Animals (Basel). 2024 Jun 8;14(12):1741. doi: 10.3390/ani14121741 (PMC11200807; doi:10.3390/ani14121741)
Supplement: Supplementary file 1 [file animals-14-01741-s001.zip › Table S3.xlsx]

## Sheet: Sheet1
Table S3. Information on offspring rabbits
Number	Birth weight (g)	10-day-old body weight (g)	18-day-old body weight (g)	35-day-old body weight (g)	42-day-old body weight (g)	51-day-old body weight (g)	60-day-old body weight (g)	Sex
101	62
102	61	205	330	923	571
103	63	169	293	501	642	1058	1408	Male
104	64	166	288	804	1020	1330	1648	Female
105	62	137	248	704	767
106	64	160	288	576	712
107	59	184	316	826	925	1328	1555	Male
201	57
202	60
203	57
204	53
205	57
206	64
207	61
208	66
301	60
302	59	201	307	965	1113	1416	1783	Male
303	68	190	217	624	747	1142	1434	Female
304	57	200	256	713	850	1053	1014	Male
305	57	193	272	764	914	1219	1337	Female
306	57	200	335	947	1068	1433	1645	Male
307	53	164	303	738
308	47	176	366	665	756	919	1256	Male
309	43	194	322	821	922	1243	1641	Male
401	43
402	51	157	257	781	871	1309	1714	Female
403	49	184	323	836	1084	1561	1737	Male
404	41	170
405	46	130	287	751	871	1146	1371	Male
406	52	118	246	721	915	1265	1617	Female
407	47	116	216	608	726	1007	1298	Male
408	51	133	234
409	46	174	275	779	826	1136	1465	Female
410	59	122	255	764	776	1156	1520	Female
411	50
501	58
502	71	205	320	979	1156	1436	1734	Female
503	58	169	350	952	1140	1380	1648	Female
504	63	166	300	820	1042	1405	1626	Male
505	67	137	392	900	1165	1351	1624	Male
506	77	160	385	992	1125	1428	1671	Male
507	57	184	350	943	1090	1470	1707	Male
508	66
601	64
602	64
603	62	185	283	718	908	1251	1707	Female
604	52	147	304	746	908	1225	1481	Female
605	48	132	276
701	67
702	65	187	354	963	1239	1591	2036	Male
703	57	189	316
704	67	205	370	876	1165	1575	1965	Male
705	61	182	335
706	62	112	251
707	67	153	314
801	50
802	53
803	43
804	54
805	60
806	40
807	53
808	50
809	46
901	35
902	57	188	293
903	54	173	330	869	1210	1626	2065	Female
904	48	139	243
905	45	175	273	970	1295	1690	2110	Female
906	51
907	49	186	312	827	1151	1322	1597	Female
908	40	143	222	741	1035	1276	1653	Female
909	51	161	260	468	740	1042	1148	Male
1001	42
1002	62
1003	68	139	275	704	949	1315	1656	Female
1004	52	193	334	840	1183	1557	1918	Male
1005	46	203	279	806	1093	1414	1799	Male
1006	34
1007	42	239	350	984	1244	1622	1982	Male
1008	42	148	305	907	1125	1446	1828	Male
1101	38
1102	59	183	250
1103	54	157	224
1104	63	164	228	356	477
1105	62	160	236
1106	59	151	254
1107	58
1108	54	136	200	509	769	976	1308	Female
1109	50	107	174
1201	58
1202	49	176	265
1203	49	195	270
1204	36	128
1205	41	151	265
1206	49	194	290
1207	56	178	252
1208	50	217	350
1209	64	190	328
1210	50	190	280
1301	46
1302	64
1303	66
1304	50
1305	59
1306	52
1307	60
1308	49
1309	57
1401	44
1402	72	209	346	965	1143	1382	1577	Male
1403	66	150	263	776	995	1222	1481	Male
1404	45	114	177	604	754	906	1131	Female
1405	53	208	347	686
1406	62	241
1407	52	161	195	562	460
1408	65	153	264	785	1107	1496	1822	Female
1409	40	98	186	566	670	923	1157	Female
1501	58
1502	78	193	263	687	918	1069	1295	Female
1503	77	178	286	791	1076	1462	1644	Male
1504	71	205	343	912	1040	1423	1758	Female
1505	62	148	258	678	857	1763	2081	Female
1506	78	200	305		1308	1033	1286	Male
1507	68	184	254	801	1144	1389	1586	Male
1508	63	171	331	873	1163	1561	1915	Male
1509	70	174	258		1047	1379	1682	Male
1510	84	177	329	925	1277	1664	2094	Female
1601	73
1602	71	222	355	977	1324	1605	2024	Male
1603	79	193	306	744	1107	1481	1853	Male
1604	76	209	352	891	1230	1655	2029	Male
1605	70	225	340	904	1214	1436	1820	Female
1701	40
1702	73	199	353	887	1252	1585	1990	Male
1703	53	182	267	772	1084	1425	1774	Male
1704	53	145	240	643	1046	1266	1699	Female
1705	57	180	310	829	1167	1453	1861	Female
1706	55
1707	38	116	213	719	905	1235	1589	Male
1708	36	118	212	644	943	1233	1524	Male
1709	43	143	245	342	718	1028	1383	Male
1710	48
1711	59	203	311	882	1155	1345	1517	Male
1801	55
1802	49	148	254
1803	52	150
1804	38	141	192
1805	49	148	206
1806	47	136	263
1807	46	144	238
1808	47	126	246
1809	53	128	189
1810	40	104	242	824	1015	1328	1686	Female
1901	57
1902	56	165	312	684	1017	1304	1643	Female
1903	49	145	261	646	867	1231	1610	Female
1904	73	171
1905	64	112
1906	47	137	252	502	656	716
1907	51	150	282	624	831	1123	1424	Male
2001	48
2002	58	143	271	945	1065	1318	1578	Female
2003	69	168	192	671	933
2004	52	136	245	829	822	1170	1495	Male
2005	65	150	195	740	864	1073	1350	Female
2006	61	153	256	906	1104	1338	1616	Male
2007	55	128	273	834	901	1156	1506	Female
2008	55	138
2009	54	148	258	846	1174	1425	1842	Female
2101	62
2102	74	175	370	873	1216	1614	1825	Female
2103	88	280	503	1185	1517	1876	2055	Male
2104	56
2105	71	231	397	1018	1353	1693	1962	Male
2106	57
2201	64
2202	58	174	315	877	1180	1538	1805	Female
2203	63	142	180	540
2204	64	168	323	980	1213	1598	1803	Male
2205	63	158	341	940
2206	66	153	312	902
2207	61	165	343	1043
2208	62	170	238	823	1132	1452	1756	Female
2301	85
2302	65	240	394	1176	1453	1622	2062	Female
2303	45	118	222	842	1143	1372	1711	Female
2304	43	152	262	960	1157	1433	1683	Female
2305	38
2306	33
2307	60	226	375	1025	1335	1401	1747	Male
2308	80	210	374	1038	1195	1406	1846	Female
2309	48	142	264	874	1185	1490	1793	Male
2310	47	147	284	964	1007	1307	1623	Male
2401	57
2402	77	188	346	806	1030	1218	1463	Female
2403	77	178	334	801	780
2404	53	119	193
2405	83	196	232	625	681	715	927	Male
2406	84	215	365
2407	86	223	231	843	1088	1343	1671	Male
2408	78	201	327	861	1021	1312	1584	Male
2501	47
2502	52
2503	50
2504	41
2505	51
2506	59
2507	51
2508	52
2509	58
2601	82
2602	86
2603	71	228
2604	93	214	362	564	846	1293	1723
2605	88	223	410	1181	1400	1535	1849	Female
2606	76	203	345	1168	1364	1532	1868	Female
2607	57	190	252
2701	56
2702	61	176	260	846	1216	1582	1760	Male
2703	66	188	214	862	1202	1456	1701	Male
2704	70	173	298	974	1318	1626	1954	Female
2705	65	174	276	965	1361	1634	1965	Female
2706	65	187	322	958	1322	1686	2064	Female
2707	56	142	285	857	1191	1453	1816	Male
2801	43
2802	54	139	288	497	535	667	806	Male
2803	56	143
2804	56	166	302	634	956	1374	1552	Male
2805	55	141	280	504	506
2806	60	160	273
2807	53	165	295	575	779	873
2808	53	162	294	473	683	727	1832	Male
2809	40	134	244	447	503
2901	70
2902	83	260	414
2903	76	275	377
2904	82	275
2905	77	262	425	806	924	1322	1768	Female
2906	70	240
2907	72	243	403	1078	1412	1702	2018	Male
2908	72	269	339	1042	1361	1667	2124	Male
3001	52
3002	68
3003	63
3004	75
3005	75
3006	64
3007	63
3101	50
3102	52
3103	44
3104	46
3105	42
3106	54
3107	50
3201	63
3202	82	273	426	960	1304	1553	1976	Male
3203	74	230	388
3204	71	233	321	921	1297	1496	1890	Female
3205	57	186	355	971	1336	1504	1814	Male
3206	80	225	380	903	1246	1434	1813	Male
3207	66	209	391	1116	1410	1695	2037	Female
3301	45
3302	47	167	284	706	996	1124	1390	Female
3303	46	201	314
3304	52	212	342
3305	47	205	323
3306	51	196	314
3307	47	180	273	807	995	1395	1749	Female
3308	58	175
3401	73
3402	61	175	307
3403	70	220	375
3404	68	181	350
3405	68	242	418			1634
3406	61	226	398
3407	62	198	349	857	1225	1634	1947	Male
3408	51	143
3501	64
3502	68
3503	58
3504	43
3505	66
3506	56
3507	75
3508	56	131	275	749	1045	1382	1764	Female
3601	66
3602	80	251	441
3603	79	210	340	1030	1403	1838	2230	Male
3604	75	230	342	990	1353	1748	1982	Female
3605	70	242	380	1049	1416	1702	2008	Male
3606	75	242	352	1076	1393	1822	2302	Female
3607	65	254	348
3608	67	237	358	1103	1443	1829	2157	Female
