# Supplementary material for: Study on Changes in Gut Microbiota and Microbiability in Rabbits at Different Developmental Stages
Source: Animals (Basel). 2024 Jun 8;14(12):1741. doi: 10.3390/ani14121741 (PMC11200807; doi:10.3390/ani14121741)
Supplement: Supplementary file 1 [file animals-14-01741-s001.zip › Table S4.xls]

## Sheet: Table S4
Sample	RawPE	Combined	Qualified	Nochime	Base(nt)	Avglen(nt)	GC	Q20	Q30	Effective%
S01F	76907	76545	75521	69370	28826404	415.55	0.5439	0.9886	0.9609	0.902
S02F	87211	86576	85426	62690	25805132	411.63	0.5328	0.9883	0.9595	0.7188
S03F	88143	87433	86089	70725	29203869	412.92	0.5382	0.9887	0.961	0.8024
S04F	91261	90664	89399	76274	31316945	410.58	0.5321	0.9897	0.9633	0.8358
S05F	86313	85797	84544	76322	31413705	411.59	0.5263	0.9892	0.9618	0.8842
S06F	88175	87483	86265	70073	28707336	409.68	0.5382	0.9883	0.9596	0.7947
S07F	87408	86747	85500	74276	30306365	408.02	0.5231	0.9886	0.9604	0.8498
S08F	91108	90538	89155	80032	32864223	410.64	0.5297	0.9889	0.9609	0.8784
S09F	89275	88723	87399	77372	31803177	411.04	0.5313	0.9893	0.962	0.8667
S10F	87476	86942	85621	75807	31144292	410.84	0.5321	0.9889	0.9609	0.8666
S11F	94161	93674	92404	77427	31919623	412.25	0.5341	0.9889	0.9617	0.8223
S12F	93864	93224	91939	83238	34232141	411.26	0.5267	0.9874	0.9569	0.8868
S13F	85208	84709	83424	75148	30944374	411.78	0.5487	0.989	0.9618	0.8819
S14F	97392	96806	95208	87163	35733570	409.96	0.5462	0.9886	0.9599	0.895
S15F	93069	92580	91239	79286	32695093	412.37	0.5335	0.9888	0.9614	0.8519
S16F	82237	81883	80844	69991	28905888	412.99	0.5455	0.989	0.9619	0.8511
S17F	88249	87644	86336	79915	32898145	411.66	0.5338	0.9894	0.9624	0.9056
S18F	87459	86863	85507	76577	31299166	408.73	0.5261	0.9883	0.9596	0.8756
S19F	53807	53561	52691	50145	21103584	420.85	0.5384	0.9894	0.9625	0.9319
S20F	88016	87502	86171	67671	27779966	410.52	0.5258	0.9887	0.9607	0.7688
S21F	89232	88659	87366	67768	28101227	414.67	0.5386	0.989	0.9614	0.7595
S22F	87998	87451	86164	71689	29305273	408.78	0.5331	0.989	0.9614	0.8147
S23F	94726	94154	92710	80484	33071432	410.91	0.5412	0.9885	0.9599	0.8497
S24F	70845	70400	69333	63127	26154753	414.32	0.5248	0.9868	0.9556	0.8911
S25F	88479	87918	86674	79399	32802845	413.14	0.5267	0.9879	0.9584	0.8974
S26F	92161	91677	90392	77876	32135552	412.65	0.5327	0.99	0.9639	0.845
S27F	86319	85738	84479	74011	30516306	412.32	0.5253	0.9879	0.9581	0.8574
S28F	89153	88707	87540	69462	28759551	414.03	0.5354	0.9899	0.9642	0.7791
S29F	88710	88010	86670	72072	29734862	412.57	0.5441	0.9873	0.9578	0.8124
S30F	85955	85542	84158	67273	27493318	408.68	0.5243	0.9874	0.957	0.7827
S31F	85906	85292	83959	74279	30410562	409.41	0.5215	0.9884	0.96	0.8647
S32F	90369	89817	88441	85836	35963299	418.98	0.5315	0.9894	0.9625	0.9498
S33F	88587	87800	86561	80752	33855208	419.25	0.519	0.9889	0.9608	0.9116
S34F	90371	89830	88709	74970	31001908	413.52	0.5134	0.9885	0.9596	0.8296
S35F	85768	85046	83164	70445	29077801	412.77	0.5228	0.9837	0.9464	0.8213
S36F	91928	91390	90251	69014	28285454	409.85	0.542	0.9881	0.9579	0.7507
S0101Z	95978	83381	81916	81376	31401949	385.89	0.4799	0.9854	0.9493	0.8479
S0201Z	90321	77841	76326	75946	29563184	389.27	0.4783	0.9845	0.9469	0.8408
S0301Z	91175	89256	87328	85596	36226343	423.22	0.5335	0.9864	0.9535	0.9388
S0401Z	98109	88184	86323	85554	35390533	413.66	0.5284	0.9862	0.9524	0.872
S0501Z	94519	81173	79662	79171	30866061	389.87	0.4902	0.986	0.9513	0.8376
S0601Z	97328	85993	84228	83270	34486238	414.15	0.5125	0.9855	0.9501	0.8556
S0701Z	88870	85428	83722	81868	34460732	420.93	0.5373	0.9863	0.9533	0.9212
S0801Z	93091	88492	86766	84967	35623541	419.26	0.5353	0.9862	0.9526	0.9127
S0901Z	89099	87112	85224	83646	35451060	423.82	0.5327	0.9859	0.9519	0.9388
S1001Z	93109	87533	85746	83973	35141875	418.49	0.5282	0.9844	0.9463	0.9019
S1101Z	98707	85858	84009	82693	32572557	393.9	0.4923	0.9844	0.9474	0.8378
S1201Z	93334	85944	84394	82725	34168606	413.04	0.5222	0.9863	0.9525	0.8863
S1301Z	99342	93365	91265	89681	37548151	418.69	0.5359	0.9862	0.9524	0.9028
S1401Z	94985	88052	86251	84967	34741692	408.88	0.5207	0.9854	0.95	0.8945
S1501Z	99756	88290	86412	85774	34972541	407.73	0.505	0.9849	0.9489	0.8598
S1601Z	96282	92684	90726	89264	37239628	417.19	0.5349	0.9853	0.9504	0.9271
S1701Z	101253	95169	93211	91838	38507272	419.3	0.5245	0.9848	0.9486	0.907
S1801Z	100819	86908	85129	81910	32984580	402.69	0.5107	0.9855	0.9504	0.8124
S1901Z	99771	87139	85345	84357	34382437	407.58	0.5045	0.985	0.9485	0.8455
S2001Z	93739	88550	86767	85373	35316375	413.67	0.5128	0.9862	0.9518	0.9108
S2101Z	88638	87184	85373	82980	34512509	415.91	0.5281	0.9853	0.9505	0.9362
S2201Z	92883	87911	86188	84894	35198765	414.62	0.531	0.986	0.9515	0.914
S2301Z	89335	87847	85815	81969	34551027	421.51	0.5367	0.9838	0.9457	0.9175
S2401Z	89436	87592	85662	81998	34932299	426.01	0.5167	0.9847	0.9471	0.9168
S2501Z	89475	86636	84494	83882	35568607	424.03	0.5247	0.9833	0.9455	0.9375
S2601Z	88801	86777	84539	82326	35031902	425.53	0.535	0.9854	0.9506	0.9271
S2701Z	89683	86980	85180	76791	31785235	413.92	0.5348	0.983	0.9443	0.8562
S2801Z	98957	94502	92493	91044	37855635	415.79	0.5251	0.9857	0.9512	0.92
S2901Z	94399	92115	89355	88195	37653789	426.94	0.5218	0.9789	0.9342	0.9343
S3001Z	92597	91411	89325	88529	37901453	428.12	0.5483	0.9855	0.9496	0.9561
S3101Z	94591	88326	85770	85086	36098136	424.25	0.5175	0.9805	0.9388	0.8995
S3201Z	93247	87255	85044	81152	34122212	420.47	0.5172	0.9809	0.9376	0.8703
S3301Z	96053	88567	87305	86035	35972421	418.11	0.5223	0.9869	0.9541	0.8957
S3401Z	99191	90069	88263	87056	35456269	407.28	0.5132	0.9859	0.9511	0.8777
S3501Z	96417	85060	83587	80274	31377067	390.87	0.5014	0.9861	0.9516	0.8326
S3601Z	105762	89712	87872	87152	34825645	399.6	0.5016	0.9839	0.9457	0.824
S0103F10	87125	86326	84508	82825	35134300	424.2	0.4943	0.9836	0.9456	0.9506
S0104F10	87140	86257	84051	79958	34107090	426.56	0.5296	0.9829	0.9435	0.9176
S0107F10	87984	87108	84821	83197	35327061	424.62	0.5164	0.9818	0.9414	0.9456
S0302F10	86480	85716	83888	80668	33722803	418.04	0.516	0.9848	0.9489	0.9328
S0303F10	88630	87868	85782	83374	34982402	419.58	0.523	0.9821	0.9416	0.9407
S0304F10	88208	87457	85656	84021	34906700	415.45	0.5393	0.9845	0.9474	0.9525
S0305F10	87035	86208	84367	78606	32962436	419.34	0.5164	0.9823	0.9422	0.9032
S0306F10	87305	86436	84723	82062	34362560	418.74	0.5167	0.9842	0.947	0.9399
S0308F10	85474	84738	82788	79279	33424389	421.6	0.5216	0.9841	0.9468	0.9275
S0309F10	88394	87505	85476	83878	35211678	419.8	0.5177	0.9842	0.9464	0.9489
S0402F10	89669	88806	86739	81274	33863782	416.66	0.5128	0.983	0.9433	0.9064
S0403F10	86686	85985	84198	80324	33130874	412.47	0.5133	0.9854	0.9504	0.9266
S0405F10	87515	86685	84982	82767	34647586	418.62	0.508	0.9854	0.9505	0.9457
S0406F10	88159	87100	85427	82825	34144800	412.25	0.5247	0.9863	0.9529	0.9395
S0407F10	95144	94291	92616	69635	29184099	419.1	0.5045	0.984	0.9466	0.7319
S0409F10	93134	92210	90267	86970	36402012	418.56	0.4898	0.983	0.9437	0.9338
S0410F10	92812	91911	90074	86850	36847379	424.26	0.4956	0.9833	0.9452	0.9358
S0502F10	87794	87037	85341	82065	33721921	410.92	0.5317	0.9865	0.9529	0.9347
S0503F10	88612	87632	85367	72101	30706885	425.89	0.5133	0.984	0.9469	0.8137
S0504F10	96305	95422	93132	72453	29780120	411.03	0.5431	0.9845	0.9479	0.7523
S0505F10	87264	86389	84387	68325	28216134	412.97	0.5275	0.9857	0.9516	0.783
S0506F10	92624	91866	89701	70159	29135809	415.28	0.5302	0.9854	0.9505	0.7575
S0507F10	88848	88193	86152	78757	32973615	418.68	0.5165	0.9853	0.9509	0.8864
S0603F10	88138	87124	85244	72651	30415809	418.66	0.4944	0.9852	0.95	0.8243
S0604F10	91084	90475	88721	87322	35552216	407.14	0.5296	0.9869	0.9549	0.9587
S0702F10	91056	90373	88355	87347	37117061	424.94	0.5112	0.9833	0.9445	0.9593
S0704F10	62047	61508	60648	51467	21538618	418.49	0.5054	0.9889	0.9606	0.8295
S0903F10	93583	92776	90770	89065	36478790	409.57	0.5174	0.9858	0.952	0.9517
S0905F10	91208	90419	89076	67660	28599754	422.7	0.5217	0.9879	0.9573	0.7418
S0907F10	88865	88052	86590	69208	28793868	416.05	0.5199	0.9894	0.9623	0.7788
S0908F10	87574	86743	84862	83558	34647253	414.65	0.525	0.9849	0.9494	0.9541
S0909F10	88539	87732	85866	84922	34555519	406.91	0.5323	0.9866	0.9539	0.9591
S1003F10	87083	86120	84045	83455	35082622	420.38	0.4923	0.9833	0.9442	0.9583
S1004F10	95418	94262	91998	91302	37954461	415.7	0.4987	0.9848	0.9485	0.9569
S1005F10	87748	86754	84998	83767	33881075	404.47	0.5324	0.9862	0.953	0.9546
S1007F10	88528	87556	86113	83179	35017133	420.99	0.4815	0.9884	0.9589	0.9396
S1008F10	88783	88271	87038	75766	30719481	405.45	0.5344	0.9908	0.9661	0.8534
S1108F10	90823	89960	88005	80690	33050055	409.59	0.5223	0.9841	0.9475	0.8884
S1402F10	88590	87844	85932	83116	34506985	415.17	0.5144	0.9852	0.9498	0.9382
S1403F10	88815	88010	86193	84346	34966742	414.56	0.5135	0.9844	0.9478	0.9497
S1404F10	89381	88477	86562	83211	35163926	422.59	0.4999	0.9843	0.9472	0.931
S1408F10	86190	85511	83707	81394	33699145	414.02	0.5281	0.9851	0.9499	0.9444
S1409F10	86715	85275	83442	82841	34307810	414.14	0.4998	0.9852	0.9495	0.9553
S1502F10	61147	60800	59582	59079	24422416	413.39	0.5247	0.9853	0.9507	0.9662
S1503F10	87761	86906	85713	77040	32241452	418.5	0.4962	0.988	0.9582	0.8778
S1504F10	87653	86999	85878	61337	24910184	406.12	0.5267	0.9895	0.9628	0.6998
S1505F10	77909	77466	76398	72052	29576674	410.49	0.5231	0.9898	0.9633	0.9248
S1506F10	85985	85267	83430	83197	34701002	417.09	0.5322	0.9839	0.9462	0.9676
S1507F10	86998	86368	85123	81952	33917290	413.87	0.5473	0.9904	0.9642	0.942
S1508F10	93543	92804	91014	89409	36412510	407.26	0.5348	0.9862	0.9525	0.9558
S1509F10	100059	98826	97266	86330	36458343	422.31	0.4934	0.9886	0.9583	0.8628
S1510F10	92392	91839	90551	75191	31368869	417.19	0.5224	0.9893	0.9624	0.8138
S1602F10	87913	87063	85217	78346	32727651	417.73	0.5162	0.9839	0.9468	0.8912
S1603F10	88631	87700	86342	77047	32178386	417.65	0.5133	0.9881	0.9577	0.8693
S1604F10	51714	51135	50008	47745	19972495	418.32	0.5103	0.9844	0.948	0.9233
S1605F10	86223	85289	83385	78658	32644512	415.02	0.5263	0.9844	0.9479	0.9123
S1702F10	87687	86937	85546	76153	32080403	421.26	0.5212	0.989	0.9614	0.8685
S1703F10	87966	87345	86096	72053	29797901	413.56	0.5431	0.9899	0.9633	0.8191
S1704F10	91036	90078	87985	85049	35683772	419.57	0.4972	0.984	0.9465	0.9342
S1705F10	57015	56607	55861	52882	21728472	410.89	0.5422	0.9896	0.9622	0.9275
S1707F10	89870	89098	87861	72558	30444725	419.59	0.5181	0.9894	0.9615	0.8074
S1708F10	90182	89629	88417	68089	28092608	412.59	0.5365	0.9898	0.9633	0.755
S1709F10	88543	87839	85828	85078	35205829	413.81	0.5466	0.9855	0.951	0.9609
S1711F10	94650	93898	92419	80607	33516343	415.8	0.5288	0.9893	0.9615	0.8516
S1810F10	50595	50221	49219	49007	20250072	413.21	0.5007	0.9855	0.9508	0.9686
S1902F10	92878	92091	90197	88243	35798425	405.68	0.5309	0.9865	0.9538	0.9501
S1903F10	88162	86760	85031	84578	34049354	402.58	0.5289	0.9873	0.9562	0.9593
S1907F10	94575	93943	92098	89974	36456155	405.19	0.5325	0.9868	0.9546	0.9514
S2002F10	88269	87544	85695	76923	31952947	415.39	0.5072	0.9854	0.9508	0.8715
S2004F10	88727	86339	84257	82410	34684437	420.88	0.5314	0.9828	0.9413	0.9288
S2005F10	89106	88334	86976	64738	26813446	414.18	0.5173	0.9893	0.962	0.7265
S2006F10	86122	85376	83771	79969	33697519	421.38	0.5147	0.986	0.9522	0.9286
S2007F10	88291	87012	84939	82835	34927669	421.65	0.5453	0.9851	0.9494	0.9382
S2009F10	88742	88118	86839	67060	27405155	408.67	0.5354	0.9905	0.9654	0.7557
S2102F10	89558	88559	86701	84994	35633196	419.24	0.5126	0.985	0.9492	0.949
S2105F10	89004	87966	86530	84842	35587289	419.45	0.5069	0.9861	0.9516	0.9532
S2202F10	87578	86664	84832	81677	33953318	415.7	0.5011	0.9833	0.9446	0.9326
S2204F10	87112	86443	85127	62929	26130616	415.24	0.5313	0.9894	0.9615	0.7224
S2208F10	84709	84076	82575	80876	33324529	412.04	0.553	0.9863	0.9526	0.9548
S2302F10	88444	87652	86111	80957	33908674	418.85	0.4961	0.9842	0.9468	0.9153
S2303F10	86618	85396	83622	77435	32209965	415.96	0.5086	0.9839	0.9466	0.894
S2304F10	88049	85886	84332	78959	32696924	414.1	0.5036	0.9847	0.9486	0.8968
S2307F10	101047	99277	97549	82921	34750793	419.08	0.5222	0.9853	0.9508	0.8206
S2308F10	88341	87470	85819	82545	34592174	419.07	0.4961	0.9831	0.944	0.9344
S2309F10	87391	86442	84834	64469	26964270	418.25	0.5204	0.983	0.9446	0.7377
S2310F10	85996	85330	83616	72629	29924931	412.02	0.5357	0.9853	0.9504	0.8446
S2402F10	74719	74101	72689	65739	27498435	418.3	0.5093	0.985	0.9493	0.8798
S2405F10	89932	88673	86902	83437	35058825	420.18	0.5087	0.9844	0.9476	0.9278
S2407F10	71602	71057	69795	64635	26968734	417.25	0.5168	0.9856	0.9508	0.9027
S2408F10	86380	85207	83585	80390	33824602	420.76	0.497	0.983	0.9434	0.9307
S2604F10	89221	88487	86885	81342	33813120	415.69	0.5131	0.9842	0.9473	0.9117
S2605F10	94126	93119	91287	77817	32487577	417.49	0.5076	0.9843	0.9472	0.8267
S2606F10	93357	92656	90865	85420	35589282	416.64	0.5221	0.9846	0.9481	0.915
S2702F10	61996	61474	60278	57298	23783213	415.08	0.527	0.985	0.9495	0.9242
S2703F10	86253	85528	83900	79501	32740148	411.82	0.5228	0.9854	0.9508	0.9217
S2704F10	76366	75674	74108	70380	29244523	415.52	0.5328	0.9853	0.9498	0.9216
S2705F10	86911	85966	84210	81327	33760059	415.12	0.5323	0.9851	0.9492	0.9358
S2706F10	51453	51056	50033	47417	19668072	414.79	0.5331	0.9853	0.9499	0.9216
S2707F10	89057	87240	85557	81377	33473472	411.34	0.528	0.9854	0.9502	0.9138
S2802F10	90562	88069	86161	84074	34798563	413.9	0.5297	0.9844	0.9481	0.9284
S2804F10	88635	86505	84774	82719	33688126	407.26	0.5312	0.9839	0.9465	0.9333
S2808F10	70833	70246	68986	66518	27176109	408.55	0.5335	0.9856	0.9505	0.9391
S2905F10	59230	58672	57557	56443	23457899	415.6	0.5289	0.9843	0.9471	0.9529
S2907F10	87848	86596	84973	84146	35081813	416.92	0.5046	0.9848	0.9479	0.9579
S2908F10	87870	85816	84324	83059	33430800	402.49	0.5241	0.985	0.9496	0.9452
S3202F10	94751	93324	91931	84781	34537140	407.37	0.538	0.9871	0.9555	0.8948
S3204F10	78841	78098	76625	71509	29954413	418.89	0.5085	0.9851	0.9493	0.907
S3205F10	92357	91405	89534	83761	33950008	405.32	0.5282	0.9848	0.9486	0.9069
S3206F10	88341	87695	85925	81575	33911582	415.71	0.5156	0.984	0.9466	0.9234
S3207F10	93558	92302	90472	88235	36564570	414.4	0.5086	0.9834	0.9454	0.9431
S3302F10	101143	99278	97625	88069	36980925	419.91	0.4933	0.9862	0.9525	0.8707
S3307F10	88512	87628	85893	78434	32395782	413.03	0.527	0.9834	0.9451	0.8861
S3407F10	91182	90121	88358	81084	34136491	421	0.5072	0.9842	0.947	0.8893
S3508F10	93384	92432	91050	80519	32939018	409.08	0.5336	0.986	0.9516	0.8622
S3603F10	65055	63087	61930	61056	25340960	415.04	0.5399	0.9854	0.9501	0.9385
S3604F10	91303	90121	88368	84359	35382412	419.43	0.4998	0.9841	0.9468	0.9239
S3605F10	88753	86844	85345	83630	35089432	419.58	0.509	0.9856	0.9514	0.9423
S3606F10	85595	84858	83235	80667	33865166	419.81	0.5383	0.9862	0.9525	0.9424
S3608F10	94847	92927	91297	89205	37803255	423.78	0.508	0.9853	0.9505	0.9405
S0103F60	88547	87411	85777	77446	31954118	412.6	0.5249	0.9822	0.9434	0.8746
S0104F60	86666	85661	84095	72402	29969596	413.93	0.5232	0.9822	0.9432	0.8354
S0107F60	87544	86741	85164	75904	31395769	413.62	0.5324	0.9821	0.9434	0.867
S0302F60	87789	86854	85029	75224	31284822	415.89	0.5306	0.9796	0.9375	0.8569
S0303F60	86850	86157	84305	72989	30038425	411.55	0.5205	0.9801	0.9364	0.8404
S0304F60	87003	86045	84932	78999	32736925	414.4	0.5356	0.9876	0.9587	0.908
S0305F60	93221	92725	91728	77931	32005200	410.69	0.5223	0.9897	0.9633	0.836
S0306F60	66536	66131	65309	57068	23459461	411.08	0.5312	0.9883	0.9601	0.8577
S0308F60	86661	85765	84560	73310	30122991	410.9	0.5302	0.9845	0.9517	0.8459
S0309F60	94634	87966	86752	73189	29980323	409.63	0.5234	0.9845	0.9508	0.7734
S0402F60	95414	87516	86051	78926	32850437	416.22	0.544	0.9774	0.9357	0.8272
S0403F60	96192	92203	90747	78501	32656935	416.01	0.5112	0.9818	0.9433	0.8161
S0405F60	88892	88035	86905	77434	32058070	414.01	0.5315	0.9842	0.9513	0.8711
S0406F60	86239	85592	84684	74722	31092040	416.1	0.527	0.9887	0.9607	0.8665
S0407F60	92484	91612	90412	82854	34284134	413.79	0.5307	0.9853	0.9535	0.8959
S0409F60	93991	93299	92331	86773	36217992	417.39	0.5357	0.9893	0.9622	0.9232
S0410F60	72928	72395	71486	65004	26905940	413.91	0.5239	0.986	0.9545	0.8913
S0502F60	85882	85313	84164	78894	32465819	411.51	0.5198	0.9889	0.9603	0.9186
S0503F60	92417	85340	84133	77538	32020806	412.97	0.5218	0.9846	0.95	0.839
S0504F60	95892	89085	87675	78816	32396182	411.04	0.5173	0.9843	0.9497	0.8219
S0505F60	100562	93834	92437	80609	33032970	409.79	0.5126	0.9853	0.952	0.8016
S0506F60	79857	78928	77725	71622	29787985	415.91	0.5337	0.9816	0.9441	0.8969
S0507F60	92300	91594	90377	83158	34282969	412.26	0.529	0.9873	0.9577	0.901
S0603F60	93815	93232	91967	80248	33042083	411.75	0.5128	0.9882	0.9595	0.8554
S0604F60	88882	88034	86947	78533	32802534	417.69	0.5552	0.9871	0.957	0.8836
S0702F60	71869	71564	70795	60221	24808153	411.95	0.5171	0.9892	0.9624	0.8379
S0704F60	88426	87655	86459	78405	32476600	414.22	0.5221	0.9851	0.9516	0.8867
S0903F60	90244	86507	85339	77972	32081501	411.45	0.5065	0.9842	0.95	0.864
S0905F60	85650	85255	84269	74953	30672963	409.23	0.5055	0.9884	0.9603	0.8751
S0907F60	94355	88961	87702	74135	30370892	409.67	0.5142	0.9851	0.9519	0.7857
S0908F60	97802	93585	92175	80747	33119288	410.16	0.5105	0.9839	0.9488	0.8256
S0909F60	99258	92124	90914	78624	32464331	412.91	0.5254	0.9855	0.9527	0.7921
S1003F60	88744	88158	87084	73652	30332525	411.84	0.5329	0.9888	0.9611	0.8299
S1004F60	86399	85209	83836	78037	32403429	415.23	0.5366	0.9792	0.9402	0.9032
S1005F60	99279	98491	97251	83968	34662172	412.8	0.5199	0.9883	0.9601	0.8458
S1007F60	88236	87636	86561	77300	31977678	413.68	0.5343	0.9874	0.957	0.8761
S1008F60	89247	88718	87650	79118	32537443	411.25	0.5349	0.9893	0.9625	0.8865
S1108F60	92670	91940	90810	83325	34415472	413.03	0.5371	0.986	0.9546	0.8992
S1402F60	87309	86675	85626	73595	30532243	414.87	0.5263	0.9867	0.9562	0.8429
S1403F60	94278	93823	92704	79978	32876922	411.07	0.5192	0.9889	0.9615	0.8483
S1404F60	86676	86035	85008	78451	32687603	416.66	0.5347	0.9881	0.9591	0.9051
S1408F60	94837	87071	85682	72338	29886717	413.15	0.5218	0.9834	0.9467	0.7628
S1409F60	73004	72532	71590	66326	27485120	414.39	0.5268	0.9866	0.9568	0.9085
S1502F60	91366	90775	89853	80677	33262207	412.29	0.5318	0.9894	0.9626	0.883
S1503F60	88831	87763	86733	81706	34236654	419.02	0.5376	0.985	0.9533	0.9198
S1504F60	89841	89257	87967	75472	31075805	411.75	0.5214	0.9872	0.9579	0.8401
S1505F60	86265	85682	84583	72037	29659784	411.73	0.5286	0.9887	0.9608	0.8351
S1506F60	87922	87367	86396	79966	33228685	415.54	0.5064	0.9887	0.9607	0.9095
S1507F60	86809	86228	85245	77379	32036491	414.02	0.5278	0.9887	0.9605	0.8914
S1508F60	87356	86612	84958	78900	32879152	416.72	0.5209	0.9832	0.9456	0.9032
S1509F60	87557	86784	85102	78712	32782981	416.49	0.5253	0.9826	0.9441	0.899
S1510F60	88026	87200	85255	80453	33608705	417.74	0.5405	0.9832	0.9457	0.914
S1602F60	88789	87854	86112	80121	33170497	414.01	0.5166	0.9835	0.9461	0.9024
S1603F60	89540	88601	86675	78683	32652456	414.99	0.521	0.9809	0.9411	0.8787
S1604F60	86639	85783	84070	76095	31613417	415.45	0.52	0.9807	0.9402	0.8783
S1605F60	87439	86829	85160	79515	32574952	409.67	0.5152	0.9824	0.9446	0.9094
S1702F60	87579	86751	84922	76768	31856235	414.97	0.5121	0.9834	0.9456	0.8766
S1703F60	87626	86888	85026	82023	34209963	417.08	0.5343	0.984	0.9475	0.9361
S1704F60	89294	88589	86677	76905	31698417	412.18	0.5087	0.9844	0.9476	0.8613
S1705F60	91376	90722	89060	80688	33294800	412.64	0.5271	0.9851	0.95	0.883
S1707F60	88680	87869	86322	81097	33469560	412.71	0.5302	0.9841	0.947	0.9145
S1708F60	87322	86619	84964	69778	28930146	414.6	0.5142	0.9831	0.9453	0.7991
S1709F60	88051	87437	85776	81641	33568289	411.17	0.5193	0.9834	0.9458	0.9272
S1711F60	87484	86848	85109	78136	32281179	413.14	0.5257	0.9845	0.9487	0.8931
S1810F60	87616	86933	85233	78847	32552060	412.85	0.5173	0.985	0.9495	0.8999
S1902F60	56842	56465	55385	48675	19974612	410.37	0.5186	0.9844	0.9487	0.8563
S1903F60	85868	85231	83621	77706	32055152	412.52	0.534	0.9847	0.9496	0.9049
S1907F60	88849	88268	86407	76704	31586016	411.79	0.5154	0.9842	0.9477	0.8633
S2002F60	79874	79302	77782	67000	27849780	415.67	0.5119	0.983	0.9451	0.8388
S2004F60	87693	86898	85088	78554	32554304	414.42	0.5207	0.9826	0.9443	0.8958
S2005F60	86108	85397	83511	75370	31146484	413.25	0.5214	0.9823	0.9436	0.8753
S2006F60	88517	87827	86131	78719	32519854	413.11	0.5325	0.9835	0.9463	0.8893
S2007F60	88532	87802	86113	75291	31236405	414.88	0.5147	0.9823	0.9428	0.8504
S2009F60	86813	85861	84025	77786	32138364	413.16	0.5269	0.9804	0.94	0.896
S2102F60	88327	87527	85910	78038	32325499	414.23	0.5232	0.9848	0.9494	0.8835
S2103F60	86858	86111	84309	74828	30793411	411.52	0.5178	0.9842	0.9472	0.8615
S2105F60	91014	90276	88698	83916	34875283	415.6	0.5346	0.9845	0.9487	0.922
S2202F60	87872	87166	85397	74105	30415091	410.43	0.5082	0.9829	0.9449	0.8433
S2204F60	94444	93539	91496	85355	35108485	411.32	0.5344	0.982	0.9429	0.9038
S2208F60	87447	86785	84858	80760	33474695	414.5	0.5126	0.9832	0.9456	0.9235
S2302F60	91448	90627	88813	81932	33774867	412.23	0.52	0.9839	0.9474	0.8959
S2303F60	86902	86214	84389	77083	31921965	414.12	0.5167	0.9839	0.9467	0.887
S2304F60	86591	85855	84225	77918	32152533	412.65	0.514	0.9837	0.9463	0.8998
S2307F60	87647	86707	84699	75534	31415281	415.91	0.5201	0.9804	0.9399	0.8618
S2308F60	88833	88193	86569	77048	31987099	415.16	0.5204	0.9842	0.9478	0.8673
S2309F60	86276	85580	83942	78976	32811209	415.46	0.5373	0.9847	0.9491	0.9154
S2310F60	94717	93755	91828	84289	34777676	412.6	0.5311	0.9825	0.9444	0.8899
S2402F60	89988	89297	87370	81053	33101533	408.39	0.5312	0.985	0.9499	0.9007
S2405F60	86807	86073	84419	72041	29542319	410.08	0.5147	0.9846	0.9487	0.8299
S2407F60	90931	90200	88333	81677	33388191	408.78	0.514	0.9834	0.9462	0.8982
S2408F60	96077	95148	93155	85563	35446269	414.27	0.5204	0.9824	0.9441	0.8906
S2604F60	88582	87983	86269	79156	32608307	411.95	0.5161	0.9851	0.9502	0.8936
S2605F60	87857	86996	85289	79237	33019418	416.72	0.5249	0.9842	0.9477	0.9019
S2606F60	85601	84835	83047	75016	31061634	414.07	0.5147	0.9831	0.9458	0.8763
S2702F60	87795	87002	85308	73801	30387122	411.74	0.5118	0.9823	0.9414	0.8406
S2703F60	95465	94649	92455	86157	35669257	414	0.5151	0.9831	0.9449	0.9025
S2704F60	87668	86925	85163	78020	32288437	413.85	0.522	0.9841	0.9474	0.8899
S2705F60	89249	88533	86463	75326	31003960	411.6	0.5135	0.9832	0.9449	0.844
S2706F60	87454	86684	84750	78110	32236185	412.7	0.5177	0.9829	0.9442	0.8932
S2707F60	90646	89834	87980	82702	34010082	411.24	0.5153	0.9844	0.9484	0.9124
S2802F60	87745	86715	84708	82208	34347702	417.81	0.5357	0.9817	0.9428	0.9369
S2804F60	89018	88222	86408	79761	32934032	412.91	0.5253	0.983	0.9447	0.896
S2808F60	89612	88682	86776	81526	33781597	414.37	0.5224	0.9815	0.9423	0.9098
S2905F60	89720	88994	87145	81332	33421405	410.93	0.5159	0.9842	0.9474	0.9065
S2907F60	88577	87574	85589	80633	33490699	415.35	0.5353	0.9818	0.9425	0.9103
S2908F60	93002	92387	90494	80724	33236230	411.73	0.5119	0.984	0.9472	0.868
S3202F60	89302	88102	86158	76769	31786072	414.05	0.5409	0.98	0.9391	0.8597
S3204F60	89704	89006	87103	79867	32733502	409.85	0.5137	0.984	0.947	0.8903
S3205F60	94810	94258	92988	76064	31242065	410.73	0.5136	0.9867	0.9539	0.8023
S3206F60	86193	85265	83388	77724	32061923	412.51	0.5251	0.9825	0.9439	0.9017
S3207F60	89715	88751	86908	79780	33006544	413.72	0.5334	0.982	0.9431	0.8893
S3302F60	87777	86636	84661	78078	32200504	412.41	0.5273	0.9793	0.9368	0.8895
S3307F60	87035	86106	84252	70682	29138887	412.25	0.5312	0.9816	0.942	0.8121
S3407F60	88795	88153	86266	79725	32721018	410.42	0.5127	0.984	0.9473	0.8979
S3603F60	95596	94796	92763	86112	35571360	413.08	0.5299	0.9841	0.9475	0.9008
S3604F60	95329	93797	91949	87544	36180295	413.28	0.5208	0.9832	0.946	0.9183
S3605F60	89483	88534	86531	78408	32635448	416.23	0.5443	0.9795	0.9373	0.8762
S3606F60	51164	50831	49826	46167	19088952	413.48	0.5218	0.9843	0.9484	0.9023
S3608F60	86983	86194	84452	76337	31789965	416.44	0.5342	0.9832	0.9455	0.8776
